# Supplementary material for: Different Population Phenologies of Grapholita molesta (Busck) in Two Hosts and Two Nearby Regions in the NE of Spain
Source: Insects. 2021 Jul 6;12(7):612. doi: 10.3390/insects12070612 (PMC8307000; doi:10.3390/insects12070612)
Supplement: Supplementary file 1 [file insects-12-00612-s001.zip]

Archive with 1 entries (1 files):
- insects-1282047-supplementary.pdf
